# Supplementary material for: Neurobehavioral evidence of interoceptive sensitivity in early infancy
Source: eLife. 2017 Aug 8;6:e25318. doi: 10.7554/eLife.25318 (PMC5548485; doi:10.7554/eLife.25318)
Supplement: Figure 1—source data 1. — Data used for Figure 1B and Figure 1—figure supplement 1. DOI: http://dx.doi.org/10.7554/eLife.25318.004 [file elife-25318-fig1-data1.csv]

PPT	asynchronous	synchronous	10% slower	10% faster
1	11277.77778	8312.5	11468.75	10895.83333
2	4696.296296	2089.814815	4148.611111	5791.666667
3	5980	3843.518519	4761.666667	7198.333333
4	4721.296296	4667.361111	5973.333333	3156.25
5	5025	5281.666667	5266.666667	4541.666667
6	5502.777778	5717.708333	5608.333333	5370.833333
7	9021.666667	6344.444444	8791.666667	9175
8	4591.666667	2246.296296	3423.333333	6052.083333
9	6889.285714	2646.666667	6255.555556	7364.583333
10	5453.333333	5634.52381	6927.777778	3241.666667
11	6732.638889	5522.222222	6790.625	6616.666667
12	4816.666667	3270.833333	1879.166667	6775
13	7056.944444	4085	6816.666667	7537.5
14	4836.904762	2901.666667	4347.916667	5488.888889
15	4312.5	5393.055556	6069.444444	2555.555556
16	4760.416667	3416.666667	3186.111111	5705
17	96.66666667	244.4444444	63.33333333	130
18	11095.83333	6158.333333	10308.33333	13458.33333
19	3083.333333	2769.047619	4169.444444	2431.666667
20	7735.714286	6897.916667	4647.916667	11852.77778
21	976.6666667	1508.333333	995.8333333	971.875
22	2124.166667	3067.708333	1175	2530.952381
23	3482.142857	3702.777778	2183.333333	4001.666667
24	2435.416667	444.8717949	2975	1895.833333
25	5505.555556	7720.454545	5562.5	5489.285714
26	9011.111111	7301.388889	9216.666667	8805.555556
27	3312.5	3581.666667	2688.333333	3936.666667
28	1700	791.6666667	1097.222222	2604.166667
29	4408.333333	5357.142857	3244.444444	5281.25
