# Supplementary material for: Neurobehavioral evidence of interoceptive sensitivity in early infancy
Source: eLife. 2017 Aug 8;6:e25318. doi: 10.7554/eLife.25318 (PMC5548485; doi:10.7554/eLife.25318)
Supplement: Figure 2—source data 1. — Data used for Figure 2B. DOI: http://dx.doi.org/10.7554/eLife.25318.008 [file elife-25318-fig2-data1.csv]

PPT	cardiac_descrimination_score	HEP_parietal
1	0.147208122	-0.26
2	0.407980589	3.91
3	0.21748638	-1.19
4	0.011110025	-0.93
8	0.356731155	0.73
9	0.4402579	-1.11
10	0.051291069	0.71
11	0.096633107	-0.01
13	0.274556957	1.08
14	0.257892353	-2.99
15	0.111333715	-1.34
16	0.130864895	-3.07
18	0.317321016	4.98
19	0.087568812	0.27
20	0.089279575	-1.08
21	0.210449321	-1.05
22	0.246862431	5.27
23	0.089809099	-1.26
25	0.165672968	-0.67
26	0.104810558	-1.32
28	0.400788436	6.01
29	0.113752262	-0.8
